# Supplementary material for: Probiotic as Adjuvant Significantly Improves Protection of the Lanzhou Trivalent Rotavirus Vaccine against Heterologous Challenge in a Gnotobiotic Pig Model of Human Rotavirus Infection and Disease
Source: Vaccines (Basel). 2022 Sep 14;10(9):1529. doi: 10.3390/vaccines10091529 (PMC9506166; doi:10.3390/vaccines10091529)
Supplement: Supplementary file 1 [file vaccines-10-01529-s001.zip]

Archive with 1 entries (1 files):
- vaccines-1900043-supplementary.pdf
